# Supplementary material for: Synthesis of Multifunctional Polymersomes Prepared by Polymerization-Induced Self-Assembly
Source: Polymers (Basel). 2023 Jul 17;15(14):3070. doi: 10.3390/polym15143070 (PMC10383388; doi:10.3390/polym15143070)
Supplement: Supplementary file 1 [file polymers-15-03070-s001.zip]

Archive with 1 entries (1 files):
- polymers-2477946-supplementary.pdf
